# Supplementary material for: Quantitative Serum NMR Spectroscopy Stratifies COVID-19 Patients and Sheds Light on Interfaces of Host Metabolism and the Immune Response with Cytokines and Clinical Parameters
Source: Metabolites. 2022 Dec 16;12(12):1277. doi: 10.3390/metabo12121277 (PMC9781847; doi:10.3390/metabo12121277)
Supplement: Supplementary file 1 [file metabolites-12-01277-s001.zip]

Archive with 1 entries (1 files):
- metabolites-2000373-supplementary.pdf
